# Supplementary material for: What’s going on with teleworking? a scoping review of its effects on well-being
Source: PLoS One. 2024 Aug 19;19(8):e0305567. doi: 10.1371/journal.pone.0305567 (PMC11332997; doi:10.1371/journal.pone.0305567)
Supplement: S2 File — (XLSX) [file pone.0305567.s003.xlsx]

## Sheet: Objectives
ID	Reference	Year of publication	Objectives	Findings	Wellbeing constructs	Scale	Quality assessment	Lockdown	Research design	Method	Sample size standardized	Sampling & populaition	Coverage	Mechanism	Country Standardized
ID1	Chaudhuri R, Chatterjee S, Vrontis D, Alessio I. Work from anywhere and employee psychological well-being: moderating role of HR leadership support. PERSONNEL REVIEW. 2022	2022	This study explores the relationship between the flexibility of working from anywhere and employees' psychological well-being and safety. It also investigates the moderating role of human resource (HR) leadership teams regarding HR policy, firm infrastructure, and remote work flexibility.	Wellness at work (WAF) enhances psychological well-being, and HR policies and firm infrastructure impact remote work satisfaction, highlighting the significance of supportive policies and infrastructure for employee satisfaction with telework.	Mental health	Own scale	Weak	Yes	Cross-sectional	Quantitative	101-500	Fourteen firms from Asia and Europe were part of the study.	Multiple countires	Personal	International: Worldwide
ID2	Hayes SW, Priestley JL, Moore BA, Ray HE. Perceived Stress, Work-Related Burnout, and Working From Home Before and During COVID-19: An Examination of Workers in the United States. SAGE OPEN. 2021;11(4).	2021	The purpose of the study was to understand the impact of involuntary remote work during the early stages of the COVID-19 pandemic on perceived stress and work-related burnout for workers with and without prior remote work experience.	People working from home prior to the pandemic generally had higher telework readiness behavior, with communication, technology management, and time management being common challenges for teleworkers.	Mental health	Standardized scale	Weak	Yes	Cross-sectional	Quantitative	101-500	A snowball sampling method through social media platforms like LinkedIn and Twitter was employed.	Single country	Relational,Job	USA
ID3	Islam A. "Two hours extra for working from home": Reporting on gender, space, and time from the Covid-field of Delhi, India. GENDER WORK AND ORGANIZATION. 2021;28:405-14.	2021	The aim of this study is to explore the immediate and potential long-term gendered implications of the COVID-19 pandemic on women workers in Delhi, India, through the case study of Prachi, a young woman working for an e-commerce company.	The sudden transition to remote work during the COVID-19 pandemic negatively affected both the physical and mental health of employees, particularly those lacking supportive infrastructures, and this transition was perceived as limiting by women workers who often faced additional caregiving and household responsibilities; more research is needed to address the gendered implications of remote work…	Mental health	Own scale	Weak	Yes	Cross-sectional	Qualitative	10-100	Women workers were participants in the study.	Single country	Personal,Job	India
ID4	Kohont A, Ignjatovic M. Organizational Support of Working from Home: Aftermath of COVID-19 from the Perspective of Workers and Leaders. SUSTAINABILITY. 2022;14(9).	2022	The objective was to analyze the arrangements for working from home (WFH) during the COVID-19 pandemic.	Blurred work-life boundaries and insufficient IT equipment contribute to stress. Moreover, 55% of employees greatly miss physical contact with co-workers and their leaders.	Quality of life	Not applicable	Moderate	Yes	Cross-sectional	Qualitative	101-500	The research involved employees and leaders who work from home.	Single country	Relational,Job	Slovenia
ID5	Maillot AS, Meyer T, Prunier-Poulmaire S, Vayre E. A Qualitative and Longitudinal Study on the Impact of Telework in Times of COVID-19. SUSTAINABILITY. 2022;14(14).	2022	The study qualitatively and longitudinally assessed how employees working from home experienced the COVID restrictions and the transition to remote work.	The absence of face-to-face social interactions deprives employees of their usual work patterns and the meaning they find in them; challenges like a lack of IT infrastructure and ergonomic issues, blurred work-life boundaries, and the supervisor's efforts to maintain communication among team members can be both perceived as benefits and seen as sources of support, impacting well-being; employees …	Quality of life	Not applicable	Weak	Yes	Longitudinal	Qualitative	10-100	The research included French teleworkers in an insurance company.	Single country	Relational,Job	France
ID6	Manroop L, Petrovski D. Exploring layers of context-related work-from-home demands during COVID-19. PERSONNEL REVIEW. 2022	2022	This article identifies the contextual demands affecting the work-from-home (WFH) experience during the COVID-19 pandemic and considers their respective impact on employees' personal and work-related outcomes.	Job demands and work stress significantly affect well-being and quality of life.	Quality of life	Not applicable	Weak	Yes	Cross-sectional	Qualitative	10-100	Participants were employees who had been forced to work remotely since the pandemic.	Single country	Relational,Personal,Job	USA
ID7	Oakman J, Kinsman N, Graham M, Stuckey R, Weale V. Strategies to manage working from home during the pandemic: the employee experience. INDUSTRIAL HEALTH. 2022;60(4):319-33.	2022	This study sought to identify optimal work-from-home management strategies.	Exhaustion and burnout can result from long working hours, lack of motivation, conflict with colleagues, and blurred work-life boundaries; effective communication within teams and across departments increases, but feelings of isolation and self-pressure to maintain a professional image rise.	Quality of life	Not applicable	Weak	Yes	Cross-sectional	Qualitative	10-100	Australian workers working from home were recruited via Facebook and the personal networks of researchers. The sample included managers, people living alone, women with children living at home, people residing in the states of Western Australia or Queensland, and others who were non-managers and residing in states other than Western Australia or Queensland.	Single country	Relational,Job	Australia
ID8	Scales SE, Patrick E, Stone KW, Kintziger KW, Jagger MA, Horney JA. A Qualitative Study of the COVID-19 Response Experiences of Public Health Workers in the United States. HEALTH SECURITY. 2021	2021	Investigating the effect of COVID-19 on the mental health of frontline health workers in the US.	Working on-site fosters a sense of community, while remote work reduces commuting stress; however, it blurs the work-life balance, and the provision of equipment at home increases mental well-being.	Quality of life	Not applicable	Strong	Yes	Cross-sectional	Qualitative	10-100	The sample consisted of participants randomly selected from a previous cross-sectional survey conducted by the American Public Health Association's Epidemiology Section.	Single country	Relational,Job	USA
ID9	Uddin G, Alam O, Serebrenik A. A qualitative study of developers' discussions of their problems and joys during the early COVID-19 months. EMPIRICAL SOFTWARE ENGINEERING. 2022;27(5).	2022	The study investigates the problems and joys experienced by software developers during the early months of COVID-19 by analyzing their discussions in the online forum devRant, where discussions can be open and not bound by predefined survey questionnaires.	The most prevalent sentiments are overall negative, with a more pronounced negativity observed during the sudden shift to telework due to resistance from superiors, negative coworker relationships, excessive monitoring, lack of social interactions, and lower-quality equipment at home, impacting personal well-being and increasing isolation.	Quality of life	Not applicable	Weak	Yes	Cross-sectional	Qualitative	101-500	The study targeted developers on the online platform DevRant.	Not mentionned	Relational,Job	Online
ID10	Zhang C, Yu MC, Marin S. Exploring Public Sentiment on Enforced Remote Work During COVID-19. JOURNAL OF APPLIED PSYCHOLOGY. 2021;106(6):797-810.	2021	The aim of this study was to understand the attitudes and experiences of the general public toward remote work during the COVID-19 pandemic by analyzing Twitter data.	Remote work-related tweets generally express positive attitudes, with minor variations during the weekend, and they touch on various themes, including home offices, cybersecurity, mental health, work-life balance, teamwork, and leadership; experiences with mental health during remote work vary among individuals.	Mental health	Own scale	Strong	Yes	Cross-sectional	Quantitative	>5000	This study did not specify a particular population but instead analyzed Twitter data from March 30 to July 5, 2020, to understand the attitudes and experiences of the general public toward remote work during the COVID-19 pandemic.	Multiple countires	Relational,Job	International: Worldwide
ID11	Backholm K, Idås T. Journalists and the Coronavirus. How Changes in Work Environment Affected Psychological Health During the Pandemic. Journalism Practice. 2022 Jul 13:1-7..	2022	This study delves into how the pandemic has impacted the psychological well-being of journalists in Finland and Norway,	Approximately three out of four participants across three datasets reported some form of distress, with negative experiences due to remote work and lack of social support emerging as consistent risk factors.	Mental health	Own scale	Moderate	Yes	Cross-sectional	Quantitative	1001-5000	The study involved journalists who were members of journalist unions in Norway and Finland.	Multiple countires	Relational,Job	International: European
ID12	Bergefurt L, Appel-Meulenbroek R, Maris C, Arentze T, Weijs-Perree M, de Kort Y. The influence of distractions of the home-work environment on mental health during the COVID-19 pandemic. ERGONOMICS. 2022	2022	It aims to understand the extent to which the work environment and home infrastructure can prevent distractions and their relationship with overall well-being.	Factors such as noise and a small desk are positively linked to distraction, while having a dedicated workspace at home reduces distraction; distraction, in turn, is positively related to stress, whereas noise has a negative impact on well-being, and personal characteristics, specifically neuroticism, directly contribute to higher stress levels.	Common mental disorder	Standardized scale	Moderate	Yes	Cross-sectional	Quantitative	101-500	Convenience sampling was used for a large company's employees.	Not mentionned	Relational,Personal,Job	Not mentionned
ID13	Charalampous M, Grant CA, Tramontano C. "It needs to be the right blend": a qualitative exploration of remote e-workers' experience and well-being at work. EMPLOYEE RELATIONS. 2022;44(2):335-55.	2022	This qualitative study examines the impact of remote e-working on employees' well-being.	E-working is positively related to positive affective well-being, improved work-life balance, and reduced commuting-related stress, but excessive demands and deadlines exert negative effects, increasing emotional exhaustion and loneliness.	Mental health	Own scale	Moderate	Yes	Cross-sectional	Qualitative	10-100	The study involved e-workers working for a British IT company.	Multiple countires	Relational,Personal,Job	UK
ID14	Wielgoszewska B, Booth C, Green MJ, Hamilton OKL, Wels J. Association between home working and mental health by key worker status during the Covid-19 pandemic. Evidence from four British longitudinal studies. INDUSTRIAL HEALTH. 2022;60(4):345-+.	2022	Understanding the relationship between homeworking and mental health during the COVID-19 pandemic and how it might differ based on keyworker status.	Key workers working from home report a notable decline in life satisfaction during the pandemic, particularly in the 1989-1990 cohort, with more distinct patterns in the 1970 cohort; there's a general decrease in all groups due to COVID-19, with no significant intergroup differences. Among the 1958 cohort, similar trends are observed, but non-key workers working at the office report higher life s…	Common mental disorder	Standardized scale	Strong	Yes	Longitudinal	Quantitative	>5000	The study involved a representative sample of the British population, with a subsample of active individuals before the COVID-19 pandemic.	Single country	Personal	UK
ID15	Al Ammari M, Sultana K, Thomas A, Al Swaidan L, Al Harthi N. Mental health outcomes amongst health care workers during COVID 19 pandemic in Saudi Arabia. Frontiers in Psychiatry. 2021 Jan 14;11:619540.	2021	The research's objective is to evaluate the mental health outcomes and related factors among healthcare workers in Saudi Arabia during the COVID-19 pandemic.	Among healthcare workers, those in Saudi Arabia who lived with family, worked from isolated rooms at home, and were frontline workers faced higher risk factors for depression during the COVID-19 pandemic.	Common mental disorder	Standardized scale	Moderate	Yes	Cross-sectional	Quantitative	1001-5000	Healthcare professionals from tertiary care and health centers were involved.	Single country	Personal,Job	Saudi Arabia
ID16	Amano H, Fukuda Y, Shibuya K, Ozaki A, Tabuchi T. Factors associated with the work engagement of employees working from home during the COVID-19 pandemic in Japan. International Journal of Environmental Research and Public Health. 2021 Oct 6;18(19):10495.	2021	The primary goal of this research is to identify the factors that affect the work engagement of employees working from home in Japan during the COVID-19 pandemic.	Effective strategies for Japanese employees working from home include maintaining close communication with superiors, avoiding long working hours, obtaining sufficient sleep, and increasing sleep hours when transitioning to remote work, with a need to address factors that reduce work engagement.	Quality of life	Standardized scale	Moderate	Yes	Cross-sectional	Quantitative	>5000	A stratified sampling approach based on gender, age, and location was applied to the panel of employees.	Single country	Relational,Personal,Job	Japan
ID17	Ara T, Rahman MM, Hossain MA, Ahmed A. Identifying the associated risk factors of sleep disturbance during the COVID-19 lockdown in Bangladesh: a web-based survey. Frontiers in psychiatry. 2020 Sep 17;11:580268.	2020	This study aims to identify the risk factors associated with sleep disturbances, which have become a widespread issue during the COVID-19 pandemic and the new normal of life under lockdown conditions.	The practice of working from home or participating in online classes during lockdown is identified as a potential predictor of sleep disturbance.	Mental health	Own scale	Weak	Yes	Cross-sectional	Quantitative	1001-5000	The survey was accessible to all Bangladeshi individuals using platforms like Facebook, Whatsapp, Viber, IMO, email, and SMS.	Single country		Bangladesh
ID18	Arenas DL, Viduani A, Bassols AM, Hauck S. Work from home or bring home the work? Burnout and procrastination in Brazilian workers during the COVID-19 pandemic. Journal of Occupational and Environmental Medicine. 2022 May 1;64(5):e333-9.	2022	The objective is to investigate burnout and procrastination in a sample of Brazilian workers during the COVID-19 pandemic, taking into account their current work mode.	No significant differences are found in burnout symptoms between employees working from home (WFH) and those working face-to-face, regardless of their WFH frequency, challenging the assumption that WFH exacerbates burnout.	Mental health	Standardized scale	Weak	Yes	Cross-sectional	Quantitative	101-500	Participants were recruited conveniently through targeted advertising on social media and institutional bulletins in Brazil, focusing on adults over 18 years old with an interest in parenting, career development, and labor associations or unions content, and who were currently employed.	Single country		Brazil
ID19	Bergefurt L, Weijs-Perree M, Appel-Meulenbroek R, Arentze T, de Kort Y. Satisfaction with activity-support and physical home-workspace characteristics in relation to mental health during the COVID-19 pandemic. JOURNAL OF ENVIRONMENTAL PSYCHOLOGY. 2022;81.	2022	Therefore, this study aims to identify the relationships between satisfaction with physical home workspace characteristics, support of work activities, and mental health during remote work amid the COVID-19 pandemic.	Satisfaction with certain workspace characteristics like daylight, artificial light, greenery, and outside views directly impact mental health variables and are indirectly related to several others, with temperature, noise, ventilation, and air quality playing lesser roles.	Common mental disorder	Standardized scale	Strong	Yes	Cross-sectional	Quantitative	1001-5000	The study encompassed office workers.	Not mentionned	Relational,Personal,Job	Not mentionned
ID20	Bodner A, Ruhl L, Barr E, Shridhar A, Skakoon-Sparling S, Card KG. The Impact of Working from Home on Mental Health: A Cross-Sectional Study of Canadian Worker's Mental Health during the Third Wave of the COVID-19 Pandemic. INTERNATIONAL JOURNAL OF ENVIRONMENTAL RESEARCH AND PUBLIC HEALTH. 2022;19(18).	2022	Consequently, the research aims to examine the potential relationship between work settings and employees' self-rated mental health.	Both exclusive work from home and exclusive in-person work are associated with poorer self-rated mental health compared to hybrid work arrangements.	Mental health	Own scale	Strong	Yes	Cross-sectional	Quantitative	1001-5000	The study involved Canadian workers.	Single country		Canada
ID21	Cheng JK, Zhang C. The Depleting and Buffering Effects of Telecommuting on Wellbeing: Evidence From China During COVID-19. FRONTIERS IN PSYCHOLOGY. 2022;13.	2022	Applying the conservation of resources theory, this study determines how telecommuting depletes well-being.	Telecommuting is inversely associated with psychological detachment, meaning that increased telework reduces people's ability to disconnect from work, which is positively related to job satisfaction and negatively to emotional exhaustion, resulting in mixed mechanisms where telework indirectly diminishes job satisfaction but amplifies emotional exhaustion by reducing the opportunity for psycholog…	Quality of life	Own scale	Moderate	Yes	Longitudinal	Quantitative	101-500	Snowball sampling of Employees across various organizations and industries participated.	Single country	Job	China
ID22	Chi OH, Saldamli A, Gursoy D. Impact of the COVID-19 pandemic on management-level hotel employees' work behaviors: Moderating effects of working-from-home. INTERNATIONAL JOURNAL OF HOSPITALITY MANAGEMENT. 2021;98.	2021	The research examines the effects of working from home during the COVID-19 pandemic on management-level hotel employees' work engagement, burnout, and turnover intentions.	Telework has a positive association with vigor.	Quality of life	Standardized scale	Moderate	Yes	Cross-sectional	Quantitative	101-500	management-level hotel em- ployees in Turkey	Single country		Turkey
ID23	Chow JSF, Palamidas D, Marshall S, Loomes W, Snook S, Leon R. Teleworking from home experiences during the COVID-19 pandemic among public health workers (TelEx COVID-19 study). BMC PUBLIC HEALTH. 2022;22(1).	2022	This study aims to determine the impacts experienced by staff who have transitioned to working from home during the COVID-19 pandemic.	Telecommuting brings fewer interruptions and more flexibility, with slight positive effects on affective balance, increased communication through IT tools, more sleep hours, reduced commuting stress, improved work-life balance but challenging work-family balance, decreased trust accentuating anxiety, and reports of isolation among some employees.	Quality of life	Standardized scale	Weak	Yes	Cross-sectional	Mixed-Methods	101-500	Purposive sample. The participants were employees at different departments within a large local health district in Sydney, Australia, including the Innovation and Business Unit, Nursing and Midwifery Administration, Research Directorate, Capital Works, Planning Unit, People & Culture, Information Communication and Technology Service, Finance, and Clinical Governance Unit.	Single country	Relational	Australia
ID24	De Carlo A, Girardi D, Dal Corso L, Arcucci E, Falco A. Out of Sight, Out of Mind? A Longitudinal Investigation of Smart Working and Burnout in the Context of the Job Demands-Resources Model during the COVID-19 Pandemic. SUSTAINABILITY. 2022;14(12).	2022	The research investigates whether smart working affects the longitudinal association between perceived work characteristics, such as workload and social support, and workers' health and well-being, especially in terms of exhaustion.	Working from home doesn't directly affect exhaustion, but when combined with social support, it appears to increase work exhaustion, indicating that while social support reduces emotional exhaustion, providing it in the context of telework intensifies emotional exhaustion, making telework detrimental to social support.	Mental health	Standardized scale	Weak	Yes	Longitudinal	Quantitative	101-500	Workers from various organizations were included.	Single country	Relational	Italy
ID25	Dhont J, Di Tella M, Dubois L, Aznar M, Petit S, Spalek M, et al. Conducting research in Radiation Oncology remotely during the COVID-19 pandemic: Coping with isolation. CLINICAL AND TRANSLATIONAL RADIATION ONCOLOGY. 2020;24:53-9.	2020	A survey among researchers in the radiation oncology field was conducted to gain insights into the impact of social isolation and working from home and to provide guidance for future work.	Office workers experience higher stress compared to teleworkers.	Common mental disorder	Standardized scale	Moderate	Yes	Cross-sectional	Quantitative	501-1000	The study used the European SocieTy for Radiotherapy and Oncology (ESTRO) membership database, as well as social media, national radiation oncology societies, and their young member working groups and personal networks.	Multiple countires		International: Worldwide
ID26	Dragano N, Reuter M, Berger K. Increase in Mental Disorders During the COVID-19 Pandemic-The Role of Occupational and Financial Strains. DEUTSCHES ARZTEBLATT INTERNATIONAL. 2022;119(11):179-+.	2022	In this study, it is explored whether pandemic-related changes in occupation and finances, such as reduced working hours and financial losses, were linked to increased symptoms of depression and anxiety compared to the pre-pandemic situation.	Individuals switching to teleworking observe an increase in depressive symptoms.	Common mental disorder	Standardized scale	Strong	Yes	Longitudinal	Quantitative	>5000	The study was part of the German National Cohort (NAKO) Study.	Single country		Germany
ID27	Ekpanyaskul C, Padungtod C. Occupational Health Problems and Lifestyle Changes Among Novice Working-From-Home Workers Amid the COVID-19 Pandemic. SAFETY AND HEALTH AT WORK. 2021;12(3):384-9.	2021	The study's aim was to examine the extent of occupational health issues and lifestyle changes among workers who recently transitioned to working from home.	Isolation tends to increase with the shift to working from home, and it's positively associated with depression, exhaustion, and burnout.	Mental health	Own scale	Moderate	Yes	Cross-sectional	Quantitative	501-1000	The research focused on organizations in the Bangkok metropolitan area.	Single country	Relational	Thailand
ID28	Ervasti J, Aalto V, Pentti J, Oksanen T, Kivimaki M, Vahtera J. Association of changes in work due to COVID-19 pandemic with psychosocial work environment and employee health: a cohort study of 24 299 Finnish public sector employees. OCCUPATIONAL AND ENVIRONMENTAL MEDICINE. 2022;79(4):233-41.	2022	To investigate the connections between COVID-19-related work changes and perceptions of the psychosocial work environment and employee health.	Transitioning to telework increases workplace social capital, results in less mental health and psychological distress, and provides employees with more control over their work.	Mental health	Standardized scale	Strong	Yes	Longitudinal	Quantitative	>5000	The study involved public sector employees.	Single country	Relational	Finland
ID29	George TJ, Atwater LE, Maneethai D, Madera JM. Supporting the productivity and wellbeing of remote workers: Lessons from COVID-19. ORGANIZATIONAL DYNAMICS. 2022;51(2).	2022	The article explores multiple dimensions of the effects and requirements of telework.	While the transition to remote work is generally associated with reduced perceived stress and increased health challenges, the loss of social support from coworkers negatively impacts well-being.	Mental health	Own scale	Weak	Yes	Cross-sectional	Quantitative	101-500	Participants were sourced from Amazon Mechanical Turk.	Single country	Relational,Job	USA
ID30	Gibbs BB, Kline CE, Huber KA, Paley JL, Perera S. Covid-19 shelter-at-home and work, lifestyle and well-being in desk workers. OCCUPATIONAL MEDICINE-OXFORD. 2021;71(2):86-94.	2021	To investigate the long-term impact of COVID-19 on work practices, lifestyle, and well-being among desk workers during shelter-at-home restrictions.	Switching to remote work increased stress in those who had never worked remotely before, with a particularly strong impact on people's mental well-being.	Common mental disorder	Standardized scale	Weak	Yes	Longitudinal	Quantitative	101-500	The study included desk workers participating in the RESET BP randomized clinical trial.	Single country		USA
ID31	Giovanis E, Ozdamar O. Implications of COVID-19: The Effect of Working From Home on Financial and Mental Well-Being in the UK. INTERNATIONAL JOURNAL OF HEALTH POLICY AND MANAGEMENT.2021	2021	The objective of this study is to assess how working from home influences individuals' perceptions of their future financial situation and their mental well-being.	Individuals who transitioned from never working from home to full-time remote work since the onset of COVID-19 reported lower mental well-being, as indicated by higher scores on the GHQ-12 scale; this impact on mental well-being was not evident among those who occasionally worked from home. The DiD analysis yielded consistent results.	Mental health	Standardized scale	Strong	Yes	Longitudinal	Quantitative	>5000	Data was drawn from the UK Household Longitudinal Study (UKHLS), a nationally representative survey of approximately 30,000 households initiated in 2009.	Single country		UK
ID32	Goldfarb Y, Gal E, Golan O. Implications of Employment Changes Caused by COVID-19 on Mental Health and Work-Related Psychological Need Satisfaction of Autistic Employees: A Mixed-Methods Longitudinal Study. JOURNAL OF AUTISM AND DEVELOPMENTAL DISORDERS. 2022;52(1):89-102.	2022	To explore how individuals with autism are affected by the transition to working from home.	Individuals working from home tend to have slightly higher GHQ scores, indicating worsened well-being, along with lower satisfaction of competence and autonomy needs, suggesting that for individuals with autism, working from home may not adequately fulfill their basic psychological needs.	Mental health	Standardized scale	Weak	Yes	Longitudinal	Mixed-Methods	10-100	Individuals with autism in Israel participated, although specific sampling details were unavailable.	Single country	Relational,Personal,Job	Israel
ID33	Griep RH, Almeida MDC, Barreto SM, Brunoni AR, Duncan BB, Giatti L, et al. Working from home, work-time control and mental health: Results from the Brazilian longitudinal study of adult health (ELSA-Brasil). FRONTIERS IN PSYCHOLOGY. 2022;13.	2022	This cross-sectional study investigated the association between work-time control (WTC), either independently or in combination with hours worked, and four mental health outcomes among 2,318 participants working from home during the COVID-19 pandemic.	After adjusting for control variables, it's apparent that high levels of working from home increase stress (56%) and poor self-mental health (70%) for women, while for men, the association is significantly negative for anxiety (-41%); when considering the interaction with work time control, particularly the ability to decide when to work, it's evident that for women, there's a significant increas…	Common mental disorder	Standardized scale	Moderate	Yes	Cross-sectional	Quantitative	1001-5000	5,639 civil servants active or retired from teaching and research positions in five of Brazil’s state capitals were invited to respond to questionnaires via mobile phone or computer.	Single country	Job	Brazil
ID34	Guerra C, Arredondo V, Pinto-Cortez C, Saavedra C, Lira G, Arredondo A, et al. RISK AND PROTECTIVE FACTORS FOR DEPRESSION AND ANXIETY IN PROFESSIONALS SUPPORTING VICTIMS OF CHILD ABUSE DURING THE COVID-19 CRISIS. REVISTA MEXICANA DE PSICOLOGIA. 2021;38(2):71-82.	2021	The study's objective was to evaluate depression and anxiety symptoms among professionals in care teams for abused children.	The number of hours spent telecommuting is not significantly related to anxiety and depression symptoms.	Common mental disorder	Standardized scale	Weak	Yes	Cross-sectional	Quantitative	101-500	Professionals supporting child abuse victims in Chile during the COVID-19 crisis participated.	Single country		Chile
ID35	Hoang TD, Colebunders R, Fodjo JNS, Nguyen NPT, Tran TD, Vo TV. Well-Being of Healthcare Workers and the General Public during the COVID-19 Pandemic in Vietnam: An Online Survey. INTERNATIONAL JOURNAL OF ENVIRONMENTAL RESEARCH AND PUBLIC HEALTH. 2021;18(9).	2021	This study sought to assess the well-being of Vietnamese individuals after the lifting of COVID-19 lockdown measures and the gradual return to normal life.	Working from home reduces well-being by 27 percent on average.	Quality of life	Standardized scale	Weak	Yes	Cross-sectional	Quantitative	1001-5000	Vietnamese individuals aged 18 or older residing in Vietnam were recruited via snowball sampling and social media platform sharing.	Single country		Vietnam
ID36	Horton N, Jacobs K. How does the working environment transition impact perceived work-related quality of life for postsecondary teachers within the United States? WORK-A JOURNAL OF PREVENTION ASSESSMENT & REHABILITATION. 2022;71(2):417-21.	2022	The study's objective was to examine how the transition to working from home contributes to work-related stress and perceived quality of life among postsecondary educators during the first year of COVID-19-related institutional working policies.	Partially working remotely appears to have a more positive impact than working entirely on-site or fully remotely, suggesting a reversed U-shaped relationship; faculty working in a hybrid format exhibited a significant positive correlation with control at work and overall quality of working life when compared to fully remote or on-campus work, while those working 50% or less online reported lower…	Quality of life	Standardized scale	Weak	Yes	Cross-sectional	Quantitative	101-500	Faculty members teaching at colleges or universities within the United States were surveyed through email and social media platforms like LinkedIn and Facebook.	Single country	Job	USA
ID37	Ikegami K, Baba H, Ando H, Hino A, Tsuji M, Tateishi S, et al. JOB STRESS AMONG WORKERS WHO TELECOMMUTE DURING THE CORONAVIRUS DISEASE (COVID-19) PANDEMIC IN JAPAN: A CROSS-SECTIONAL STUDY. INTERNATIONAL JOURNAL OF OCCUPATIONAL MEDICINE AND ENVIRONMENTAL HEALTH. 2022	2022	This study aimed to clarify the relationship between telecommuting and job stress among Japanese workers.	Higher telework frequency, especially medium and low, was associated with lower increases in job stress, with high frequency telework providing the highest job control, followed by medium and low frequencies; in terms of supervisor support, medium and low frequencies of telework had increased support compared to non-telecommuters, while high frequency showed no effect; low telecommuters had the m…	Mental health	Own scale	Strong	Yes	Cross-sectional	Quantitative	>5000	The study focused on Japanese office workers.	Single country	Relational,Job	japan
ID38	Izdebski ZW, Mazur J. CHANGES IN MENTAL WELL-BEING OF ADULT POLES IN THE EARLY PERIOD OF THE COVID-19 PANDEMIC WITH REFERENCE TO THEIR OCCUPATIONAL ACTIVITY AND REMOTE WORK. INTERNATIONAL JOURNAL OF OCCUPATIONAL MEDICINE AND ENVIRONMENTAL HEALTH. 2021;34(2):251-62.	2021	This study primarily concentrated on the correlation between occupational activity and mental health during the initial COVID-19 lockdown.	Remote workers tend to report higher levels of loneliness, depression, and fatigue compared to those working in an office, often due to extended hours, blurred family-work boundaries, social isolation, and a lack of connection.	Mental health	Standardized scale	Strong	Yes	Cross-sectional	Quantitative	1001-5000	Individuals over 18 years old in Poland, representative of the Polish population, were included.	Single country	Relational	Poland
ID39	Jaiswal A, Arun CJ. Working from home during COVID-19 and its impact on Indian employees' stress and creativity. ASIAN BUSINESS & MANAGEMENT. 2022	2022	The study delved into the impact of working from home on employees during the lockdown.	Extended hours stimulates blurry work-life boundaries, social isolation and lack of connection.	Mental health	Not applicable	Strong	Yes	Cross-sectional	Qualitative	10-100	Employees across manufacturing and technology-enabled sectors in India participated.	Single country	Relational,Job	India
ID40	Kaluza AJ, van Dick R. Telework at times of a pandemic: The role of voluntariness in the perception of disadvantages of telework. CURRENT PSYCHOLOGY. 2022	2022	The paper investigated voluntariness in employee telework as a boundary condition that might explain contradictory findings.	The amount of telework was inversely associated with perceived disadvantages, and those who started working remotely after COVID-19 restrictions perceived more disadvantages than those who were already working remotely, suggesting that voluntary remote work reduces the perception of disadvantages.	Quality of life	Own scale	Moderate	Yes	Cross-sectional	Quantitative	101-500	Employees working in different organizations and branches in Germany were recruited online via social networks like Facebook and LinkedIn, and through personal networks of the authors.	Single country	Personal	Germany
ID41	Kirwin MA, Ettinger AK. Working mothers during COVID-19: a cross-sectional study on mental health status and associations with the receipt of employment benefits. BMC PUBLIC HEALTH. 2022;22(1).	2022	The objective was to gauge the mental health status of working mothers in the United States.	Work schedule flexibility, location flexibility, and mental health and wellbeing programs demonstrated promise in driving better mental health in our adjusted models	Mental health	Standardized scale	Moderate	Yes	Cross-sectional	Quantitative	501-1000	Working mothers were recruited through virtual social media platform ads.	Single country		USA
ID42	Kitagawa R, Kuroda S, Okudaira H, Owan H. Working from home and productivity under the COVID-19 pandemic: Using survey data of four manufacturing firms. PLOS ONE. 2021;16(12).	2021	It evaluated productivity differences within a company between those working from home and those who do not, as well as identifying potential factors contributing to productivity changes due to WFH.	The frequency of days worked from home has a positive impact on mental health, with a reversed U-shaped relationship observed.	Mental health	Standardized scale	Weak	Yes	Cross-sectional	Quantitative	>5000	The study included employees from four Japanese firms.	Single country	Relational	Japan
ID43	Langvik E, Karlsen HR, Saksvik-Lehouillier I, Sorengaard TA. Police employees working from home during COVID-19 lockdown: Those with higher score on extraversion miss their colleagues more and are more likely to socialize with colleagues outside work. PERSONALITY AND INDIVIDUAL DIFFERENCES. 2021;179.	2021	Investigating how extraversion and introversion influence the relationship between home office and satisfaction in the context of COVID-19.	Extraverted individuals tend to miss their colleagues more than introverts, and extraversion is associated with higher stress, although the work situation itself doesn't significantly influence stress levels or the feeling of missing colleagues, indicating that extraversion acts as a control factor.	Mental health	Own scale	Moderate	Yes	Cross-sectional	Quantitative	1001-5000	Police officers from six police stations in Norway were surveyed.	Single country	Relational,Personal	Norway
ID44	Li JH, Bunning M, Kaiser T, Hipp L. Who suffered most? Parental stress and mental health during the COVID-19 pandemic in Germany. JFR-JOURNAL OF FAMILY RESEARCH. 2022;34(1):280-306.	2022	This study examines gender and socioeconomic disparities in parental psychological well-being, encompassing parenting stress and psychological distress, during the COVID-19 pandemic in Germany.	Parents who do not work from home experience lower parental stress initially, but this stress increases over time, remaining lower than those working from home, both for mental health and parental stress, highlighting the risk factor associated with working from home.	Mental health	Own scale	Moderate	Yes	Longitudinal	Quantitative	1001-5000	Parents living in Germany were recruited via newspaper announcements, instant messenger, and email lists; however, they were not representative of the population.	Single country	Personal	Germany
ID45	Marmet S, Wicki M, Gmel G, Gachoud C, Daeppen JB, Bertholet N, et al. The psychological impact of the COVID-19 crisis is higher among young Swiss men with a lower socioeconomic status: Evidence from a cohort study. PLOS ONE. 2021;16(7).	2021	This study aimed to investigate whether the psychological impact of the COVID-19 crisis varied based on young Swiss men's pre-crisis education level, socioeconomic status, and changes in their work situation.	Individuals who had to work from home 90-100% due to COVID-19 experienced increased depression, perceived stress, fear, and social isolation compared to those who remained on-site.	Mental health	Standardized scale	Strong	Yes	Longitudinal	Quantitative	1001-5000	The research came from the Cohort Study on Substance-Use Risk Factors (C-SURF), recruited during military service recruitment.	Single country	Job	Switzerland
ID46	Moens E, Lippens L, Sterkens P, Weytjens J, Baert S. The COVID-19 crisis and telework: a research survey on experiences, expectations and hopes. EUROPEAN JOURNAL OF HEALTH ECONOMICS. 2022;23(4):729-53.	2022	It explored employee perceptions of telework concerning various life and career aspects, distinguishing between typical and extended telework during the COVID-19 crisis.	Extensively engaging in temporary telework is associated with increased job satisfaction.	Quality of life	Own scale	Weak	Yes	Cross-sectional	Quantitative	1001-5000	The research was a web-based survey of Flemish teleworkers. Specific information on the population, recruitment, and survey diffusion was not provided. However, the sampling respected the characteristics of the Flemish population regarding gender and education levels. Females under 65 with tertiary degrees were underrepresented, but it was unclear how representativeness could be achieved as they …	Single country		Belgium
ID47	Moreland-Russell S, Jabbari J, Ferris D, Roll S. At Home and on the Brink: US Parents' Mental Health during COVID-19. INTERNATIONAL JOURNAL OF ENVIRONMENTAL RESEARCH AND PUBLIC HEALTH. 2022;19(9).	2022	This study examined the effects of COVID-19 school and workplace policies, as well as environmental and economic characteristics, on parental mental health, worry, hopelessness, and anxiety.	Full-time remote work contributes to increased poor mental health but decreased frequencies of worries, hopelessness, and anxiety; however, working full-time from home is more beneficial in this regard.	Common mental disorder	Standardized scale	Strong	Yes	Longitudinal	Quantitative	1001-5000	Parents in the US working with school-age children were drawn from an approximated US population with quota sampling strategies.	Single country		USA
ID48	Niebuhr F, Borle P, Boerner-Zobel F, Voelter-Mahlknecht S. Healthy and Happy Working from Home? Effects of Working from Home on Employee Health and Job Satisfaction. INTERNATIONAL JOURNAL OF ENVIRONMENTAL RESEARCH AND PUBLIC HEALTH. 2022;19(3).	2022	The study aimed to investigate the influence of specific characteristics of working from home (WFH) on health (work ability, stress-related physical and psychological symptoms) and job satisfaction among German employees.	Working from home more extensively contributes to an increase in symptoms related to stress while decreasing job satisfaction; this stress can be alleviated by having functional IT devices at home but is intensified if work-from-home agreements were already in place before the COVID-19 pandemic, indicating a company's readiness for remote work; in terms of job satisfaction, having a functional ho…	Quality of life	Standardized scale	Moderate	Yes	Cross-sectional	Quantitative	501-1000	The study was a Germany-wide panel survey involving employees from different industries.	Single country	Job	Germany
ID49	Niu Q, Nagata T, Fukutani N, Tezuka M, Shimoura K, Nagai-Tanima M, et al. Health effects of immediate telework introduction during the COVID-19 era in Japan: A cross-sectional study. PLOS ONE. 2021;16(10).	2021	The aim of the study was to investigate the health effects of emergency teleworking as evidence for future policy development.	Telework during the COVID-19 pandemic in Japan has both positive and negative effects on well-being, including reduced commuting time and improved work-life balance but also increased work-family conflict, physical symptoms, and mental health issues.	Mental health	Own scale	Moderate	Yes	Cross-sectional	Quantitative	1001-5000	The study included general workers.	Single country	Relational,Job	Japan
ID50	Pelissier C, Paredes J, Moulin M, Bitot T, Fakra E, Fontana L. Telework and Psychological Health in Hospital Staff during the First Wave of the COVID-19 Epidemic in France. INTERNATIONAL JOURNAL OF ENVIRONMENTAL RESEARCH AND PUBLIC HEALTH. 2021;18(19).	2021	The purpose of this study was to assess the prevalence of anxiety and depressive symptoms in teleworking staff at a university hospital center in France during the first lockdown.	Working from home more than one day a week intensifies anxiety symptoms, with a notable peak in hybrid work arrangements, although having difficulties teleworking due to poor internet connections also increases anxiety symptoms.	Common mental disorder	Standardized scale	Moderate	Yes	Cross-sectional	Quantitative	101-500	Hospital staff in France working from home at the University Hospital of Saint-Etienne participated.	Single country	Job	France
ID51	Ribeiro HP, Ponte A, Raimundo M, Marques TR. Mental health risk factors during the first wave of the COVID-19 pandemic. BJPSYCH OPEN. 2021;7(6).	2021	The study aimed to investigate the prevalence of mental health outcomes, including depression, anxiety, and insomnia, and associated risk factors during a period of physical distancing imposed in the first wave of COVID-19.	Compared to working from the office, remote work reduces depressive symptoms and anxiety.	Common mental disorder	Standardized scale	Moderate	Yes	Cross-sectional	Quantitative	1001-5000	Participants were residents in Portugal aged 18 years or older, contacted via social media.	Single country		Portugal
ID52	Ruiz-Frutos C, Ortega-Moreno M, Allande-Cusso R, Dominguez-Salas S, Dias A, Gomez-Salgado J. Health-related factors of psychological distress during the COVID-19 pandemic among non-health workers in Spain. SAFETY SCIENCE. 2021;133.	2021	It aims to study the differences between individuals who work away from home and those working from home, considering the effects of fear of contagion and confinement on psychological distress during the COVID-19 pandemic in Spain.	Workers working away from home report higher levels of sleep disturbance and depression.	Mental health	Standardized scale	Moderate	Yes	Cross-sectional	Quantitative	1001-5000	Residents in Spain aged 18 years and older, excluding healthcare workers.	Single country		Spain
ID53	Savescu R, Kifor S, Danut R, Rusu R. Transition from Office to Home Office: Lessons from Romania during COVID-19 Pandemic. SUSTAINABILITY. 2022;14(10).	2022	The aim of the study was to investigate the experiences of employees and middle managers regarding the transition from working in the office to working from home during the COVID-19 pandemic in Romania. The study sought to understand the meanings that both employees and middle managers attributed to their work experiences, behaviors, attitudes, or perceptions related to teleworking and work produ…	The shift from office work to remote work during the pandemic significantly affected job satisfaction and work productivity for Romanian employees and managers, with both positive aspects such as flexibility and negative aspects like isolation and work-life interference influencing these changes.	Mental health	Own scale	Weak	Yes	Cross-sectional	Qualitative	10-100	Participants included employees and middle managers.	Single country	Relational,Job	Romania
ID54	Schifano S, Clark AE, Greiff S, Vogele C, D'Ambrosio C. Well-being and working from home during COVID-19. INFORMATION TECHNOLOGY & PEOPLE. 2021	2021	The authors track the well-being of individuals across five European countries during the course of the coronavirus disease 2019 (COVID-19) pandemic and relate their well-being to working from home.	The initial cross-sectional results show that remote work is associated with reduced well-being, but fixed effects models reveal a decrease in life satisfaction and an increase in anxiety for remote workers, with these changes partially mediated by demographic characteristics.	Quality of life	Standardized scale	Strong	Yes	Longitudinal	Quantitative	>5000	Representative samples were gathered from France, Germany, Italy, Spain, and Sweden, ensuring representation by age, gender, and region.	Multiple countires	Personal,Job	International: European
ID55	Serrao C, Rodrigues AR, Teixeira A, Castro L, Duarte I. The impact of teleworking in psychologists during COVID-19: Burnout, depression, anxiety, and stress. FRONTIERS IN PUBLIC HEALTH. 2022;10.	2022	This study aimed to identify the impact of working patterns on the levels of burnout, depression, anxiety, and stress.	Telecommuters report higher levels of personal burnout, work-related burnout, client-related burnout, depression, and stress, and teleworking, being unmarried, and not working are associated with higher levels of depression and stress.	Common mental disorder	Standardized scale	Weak	Yes	Cross-sectional	Quantitative	10-100	Portuguese psychologists were surveyed, and recruitment was done via snowball sampling through social media sites.	Single country		Portugal
ID56	Shimura A, Yokoi K, Ishibashi Y, Akatsuka Y, Inoue T. Remote Work Decreases Psychological and Physical Stress Responses, but Full-Remote Work Increases Presenteeism. FRONTIERS IN PSYCHOLOGY. 2021;12.	2021	This research aims to provide empirical evidence regarding the implications for individuals and organizations resulting from the new scenario of working from home.	There is a U-shape relationship between extent of telework and mental health.	Common mental disorder	Standardized scale	Strong	Yes	Longitudinal	Quantitative	1001-5000	Office workers from 23 tertiary industries responded to a questionnaire.	Single country	Job	japan
ID57	Van Zoonen W, Sivunen AE. The impact of remote work and mediated communication frequency on isolation and psychological distress. EUROPEAN JOURNAL OF WORK AND ORGANIZATIONAL PSYCHOLOGY. 2022;31(4):610-21.	2022	Understanding how loneliness serves as a mediator of the effect of telework on distress.	Telework tends to increase isolation, which in turn raises distress levels.	Mental health	Standardized scale	Moderate	Yes	Longitudinal	Quantitative	1001-5000	convenience sample of workers in Finland.	Single country	Relational	Finland
ID58	Weitzer J, Papantoniou K, Seidel S, Klosch G, Caniglia G, Laubichler M, et al. Working from home, quality of life, and perceived productivity during the first 50-day COVID-19 mitigation measures in Austria: a cross-sectional study. INTERNATIONAL ARCHIVES OF OCCUPATIONAL AND ENVIRONMENTAL HEALTH. 2021;94(8):1823-37.	2021	To explore changes in quality of life and perceived productivity, focusing on the effects of working from home during the first COVID-19 50-day mitigation period in Austria.	Working from home, especially during the pandemic, has varying effects on individuals, with some reporting improved quality of life, particularly those working full-time, while non-key workers working at the office show higher life satisfaction.	Quality of life	Own scale	Strong	Yes	Cross-sectional	Quantitative	1001-5000	The sample was representative of the Austrian population.	Single country		Austria
ID59	Wickens CM, Hamilton HA, Elton-Marshall T, Nigatu YT, Jankowicz D, Wells S. Household- and employment-related risk factors for depressive symptoms during the COVID-19 pandemic. CANADIAN JOURNAL OF PUBLIC HEALTH-REVUE CANADIENNE DE SANTE PUBLIQUE. 2021;112(3):391-9.	2021	This study assessed household- and employment-related risk factors for depressive symptoms during the pandemic.	There is no observable impact from working from home.	Common mental disorder	Own scale	Moderate	Yes	Cross-sectional	Quantitative	1001-5000	English-speaking Canadian adults participated.	Single country		Canada
ID60	Widar L, Wiitavaara B, Boman E, Heiden M. Psychophysiological Reactivity, Postures and Movements among Academic Staff: A Comparison between Teleworking Days and Office Days. INTERNATIONAL JOURNAL OF ENVIRONMENTAL RESEARCH AND PUBLIC HEALTH. 2021;18(18).	2021	The aim of this study was to determine if psychophysiological activity, postures, and movements differ during telework (i.e., work performed at home) and work performed at the conventional office.	Telecommuting appears to promote relaxation by reducing stress and fatigue; while both teleworkers and office workers experience increased fatigue before and after work, the fatigue levels are lower among teleworkers.	Mental health	Own scale	Moderate	Yes	Longitudinal	Quantitative	101-500	Employees and academic staff from six Swedish universities were included, specifically junior lecturers, senior lecturers, or professors engaged in teaching and/or research for at least 50% of their working time.	Single country		Sweden
ID61	Yu YQ, Lau MMC, Lau JTF. Working from home and positive/negative experiences due to social distancing as interacting factors of depressive symptoms during the COVID-19 pandemic in a Chinese general population. SOCIAL PSYCHIATRY AND PSYCHIATRIC EPIDEMIOLOGY. 2022;57(6):1235-46.	2022	This study investigated the associations between factors related to working from home status (WFHS) and positive/negative experiences due to social distancing and their interactions' effects on depressive symptoms during the COVID-19 pandemic.	Working from home for at least 8 days increases depressive symptoms, with social isolation due to distancing and extended teleworking contributing to this effect; however, improved family relations can counteract the detrimental effect of the extent of telework.	Common mental disorder	Standardized scale	Strong	Yes	Cross-sectional	Quantitative	101-500	The study targeted the general working population in Hong Kong aged 18-65, with participants randomly sampled.	Single country	Relational	China (Hong Kong)
ID62	Zurcher A, Galliker S, Jacobshagen N, Mathieu PL, Eller A, Elfering A. Increased Working From Home in Vocational Counseling Psychologists During COVID-19: Associated Change in Productivity and Job Satisfaction. FRONTIERS IN PSYCHOLOGY. 2021;12.	2021	The aim of this study was to assess how WFH corresponds with indicators of job performance and occupational well-being.	Working from home enhances job satisfaction and reduces distractibility.	Quality of life	Standardized scale	Moderate	Yes	Cross-sectional	Quantitative	101-500	The study focused on vocational, academic, and career counselors from German-speaking Switzerland.	Single country		Switzerland
ID63	De Vincenzi C, Pansini M, Ferrara B, Buonomo I, Benevene P. Consequences of COVID-19 on Employees in Remote Working: Challenges, Risks and Opportunities An Evidence-Based Literature Review. INTERNATIONAL JOURNAL OF ENVIRONMENTAL RESEARCH AND PUBLIC HEALTH. 2022;19(18).	2022	This systematic review aims to describe the pandemic's impact on work organization by analyzing how the shift towards remote or home-working has affected employees' productivity, performance, and well-being.	Telework erases work-life boundaries and extends working hours, which may increase feelings of isolation, stress, and anxiety due to the need to develop IT skills for the transition.	Not applicable	Not applicable	Strong	Yes	Does not apply	Litterature or systematic review	Does not apply	This category does not apply.	This category does not apply.	Relational,Personal,Job	This category does not apply.
ID64	Gualano MR, Santoro PE, Borrelli I, Rossi MF, Amantea C, Daniele A, et al. TElewoRk-RelAted Stress (TERRA) as an emerging problem during the Covid-19 Pandemic: a Systematic Review. SAFETY AND HEALTH AT WORK. 2022;13:S305-S.	2022	This review aims to investigate whether the abrupt shift to telework caused an increase in Telework-Related Stress (TERRA), defined as physical and mental stress caused by telework.	Working from home is associated with higher levels of psychological distress, particularly in people over 60 years old.	Not applicable	Not applicable	Strong	Yes	Does not apply	Litterature or systematic review	Does not apply	This category does not apply.	This category does not apply.	Relational,Personal	This category does not apply.
ID65	Griffiths ML, Gray BJ, Kyle RG, Song J, Davies AR. Exploring the Health Impacts and Inequalities of the New Way of Working Findings From a Cross-Sectional Study. JOURNAL OF OCCUPATIONAL AND ENVIRONMENTAL MEDICINE. 2022;64(10):815-21.	2022	The study aims to provide insights into the perceptions of the working adult population in Wales regarding the health impacts of working from home, their ability to work from home, and their preferences for WFH.	Around 45% of people who worked from home reported feeling lonelier and experiencing worse mental well-being; individuals younger than 50 years old reported more loneliness and worse well-being.	Mental health	Standardized scale	Strong	Yes	Cross-sectional	Quantitative	501-1000	The research utilized data from the final wave of a 2-wave nationally representative longitudinal household survey conducted across Wales, focusing on the Public Health Wales COVID-19.	Single country	Relational,Personal	Wales
ID66	Bollestad V, Amland JS, Olsen E. The pros and cons of remote work in relation to bullying, loneliness and work engagement: A representative study among Norwegian workers during COVID-19. FRONTIERS IN PSYCHOLOGY. 2022;13.	2022	The study seeks to investigate the impact of telework on bullying.	Remote work is positively linked to loneliness and work engagement, but negatively related to bullying; bullying is positively associated with loneliness and negatively related to work engagement, suggesting the complex social dynamics introduced by remote work.	Mental health	Standardized scale	Strong	Yes	Cross-sectional	Quantitative	1001-5000	A representative sample of Norwegian workers was drawn from Norstat's panel of 85,000 active participants.	Single country	Relational	Norway
ID67	Brault ME, Laudermith A, Kroll-Desrosiers A. Telemedicine During COVID-19 Response: A Welcome Shift for Younger Female Healthcare Workers. JOURNAL OF GENERAL INTERNAL MEDICINE. 2022	2022	To gain a deeper understanding of how WFH affects job satisfaction and stress among female healthcare employees.	Approximately 80% of respondents report increased job satisfaction due to working from home, while 75% claim a reduction in stress, and only around 10% state that it has reduced team cohesion.	Quality of life	Standardized scale	Moderate	Yes	Cross-sectional	Quantitative	101-500	Approximately 1,050 employees within the Veterans Affairs Central Western Massachusetts (VACWM) Healthcare System were invited to participate.	Single country	Relational,Personal	USA
ID68	Brooks SK, Hall CE, Patel D, Greenberg N. "In the office nine to five, five days a week horizontal ellipsis those days are gone": qualitative exploration of diplomatic personnel's experiences of remote working during the COVID-19 pandemic. BMC PSYCHOLOGY. 2022;10(1).	2022	The goal is to study the experiences of remote workers and highlight the advantages, disadvantages, opportunities, and challenges.	Remote work offers greater flexibility and reduced travel time, yet some individuals faced challenges, including logistical problems and unclear expectations, highlighting the need for adequate preparation for remote work.	Quality of life	Not applicable	Strong	Yes	Cross-sectional	Qualitative	10-100	The study included Foreign, Commonwealth and Development Office diplomatic employees.	Multiple countires	Relational,Job	International: Worldwide
ID69	Brown J, Slatyer S, Jakimowicz S, Maben J, Calleja P, Donovan H, et al. Coping with COVID-19. Work life experiences of nursing, midwifery and paramedic academics: An international interview study. NURSE EDUCATION TODAY. 2022;119.	2022	This qualitative study explores the challenges faced by health academics, including nurses, midwives, and paramedics, during COVID-19 and identifies strategies they employed.	Despite recognizing the advantages of reduced commute times and flexible work arrangements, the sudden transition to remote work revealed that some individuals were ill-prepared, uncertain about expectations, and confronted with logistical challenges, leading to blurred boundaries in their work-life balance.	Quality of life	Not applicable	Moderate	Yes	Cross-sectional	Qualitative	10-100	Academic staff from six Australian universities and two from the UK were participants.	Multiple countires	Relational,Job	International: Worldwide
ID70	Canales-Romero D, Hachfeld A. Juggling School and Work From Home: Results From a Survey on German Families With School-Aged Children During the Early COVID-19 Lockdown. FRONTIERS IN PSYCHOLOGY. 2022;12.	2022	This study investigates the well-being of parents with children in the context of working from home during the COVID-19 pandemic.	Home office arrangements do not demonstrate a significant relationship with either positive or negative affective well-being (PANAS).	Quality of life	Standardized scale	Moderate	Yes	Cross-sectional	Quantitative	1001-5000	Convenience sampling through various online mediums, primarily Facebook and Twitter, targeted participants mostly from the German state of Baden-Württemberg.	Single country		Germany
ID71	de Oliveira TCD, Muzeka ALP, Batista E, dos Santos G, da Rocha LFI, Legey ALC, et al. Worker health impacts from working from home during the COVID-19 pandemic. WORK-A JOURNAL OF PREVENTION ASSESSMENT & REHABILITATION. 2022;72(1):9-17.	2022	The study assesses the challenges and consequences of working from home on worker health during the COVID-19 pandemic.	Workers report changes in sleep quality and increased anxiety and weight gain.	Quality of life	Own scale	Weak	Yes	Cross-sectional	Quantitative	101-500	The study recruited workers in Brazil via social networks of researchers from various fields of activity.	Single country		Brazil
ID72	Franken E, Bentley T, Shafaei A, Farr-Wharton B, Onnis LA, Omari M. Forced flexibility and remote working: opportunities and challenges in the new normal. JOURNAL OF MANAGEMENT & ORGANIZATION. 2021;27(6):1131-49.	2021	It illustrates how employees access and utilize key resources while working from home during the COVID-19 pandemic.	The study identifies five dimensions: Technology (lack of infrastructure yet potential for improved remote access), Work-life balance (combining stress and productivity loss with benefits such as replacing commuting with working hours, enhanced routine, financial advantages, more family time, and increased productivity), Work-space (stress due to shared living spaces), Workload (more work because…	Quality of life	Not applicable	Moderate	Yes	Cross-sectional	Qualitative	10-100	The study investigated the experiences of managers and employees from one work unit in a large resource-sector organization in Australia.	Single country	Relational,Job	Australia
ID73	Fukumura YE, Schott JM, Lucas GM, Becerik-Gerber B, Roll SC. Negotiating Time and Space When Working From Home: Experiences During COVID-19. OTJR-OCCUPATION PARTICIPATION AND HEALTH. 2021;41(4):223-31.	2021	The objective of this study was to explore both the benefits and challenges of working from home during the COVID-19 pandemic to identify necessary support and resources.	Findings underscore the importance of support during disruptions in occupational patterns, roles, and routines, and despite the challenges, many individuals wish to continue working from home. Telework has both positive and negative aspects, allowing for more family time when the home is designed for clear separation, but leading to increased work-personal life blur when disconnection isn't strai…	Quality of life	Not applicable	Moderate	Yes	Cross-sectional	Qualitative	501-1000	Researchers utilized professional contacts, listservs, and members of professional organizations in architecture, engineering, psychology, computer sciences, and occupational therapy, employing snowball sampling after sharing the survey link on social media platforms specifically targeting those transitioning to remote work due to the pandemic.	Not mentionned	Relational	Not mentionned
ID74	Kroesen M. Working from home during the corona-crisis is associated with higher subjective well-being for women with long (pre-corona) commutes. TRANSPORTATION RESEARCH PART A-POLICY AND PRACTICE. 2022;156:14-23.	2022	Investigating the role of commuting in the well-being of women during the COVID-19 crisis.	Working remotely for 2 hours or more had no impact on subjective life satisfaction before COVID-19, but post-pandemic, an increase in life satisfaction was observed, especially among women who previously commuted for over 60 minutes.	Quality of life	Own scale	Strong	Yes	Longitudinal	Quantitative	1001-5000	The study focused on the Dutch population.	Single country	Personal,Job	Netherland
ID75	Matli W. The changing work landscape as a result of the Covid-19 pandemic: insights from remote workers life situations in South Africa. International Journal of Sociology & Social Policy. 2020;40(9/10):1237-56.	2020	The study aimed to provide insights from South African remote workers who abruptly shifted from a traditional workplace environment to remote work during the COVID-19 pandemic, exploring their experiences, the effects of social structures, and how they managed workload and work-life balance during the lockdown.	Remote working offers advantages through technological advances, but it also carries risks, such as work overload and performance pressure; respondents found themselves working more at home than in their traditional workplaces, leading to mixed feelings about the remote working experience due to both benefits and disadvantages associated with remote arrangements; remote work can accentuate resour…	Mental health	Not applicable	Weak	Yes	Cross-sectional	Qualitative	10-100	The study included remote workers.	Single country	Relational,Job	South Africa
ID76	Matthews TA, Chen LW, Omidakhsh N, Zhang DL, Han XS, Chen Z, et al. Gender difference in working from home and psychological distress-A national survey of US employees during the COVID-19 pandemic. INDUSTRIAL HEALTH. 2022;60(4):334-44.	2022	Assessing gender differences in mental health due to remote work during COVID-19.	It was discovered that individuals working from home had a higher likelihood of experiencing psychological distress compared to those not working from home, particularly significant for women, even after adjusting for demographic factors, socioeconomic status, and health behaviors.	Common mental disorder	Standardized scale	Moderate	Yes	Cross-sectional	Quantitative	1001-5000	Data was obtained from the 2020 Health, Ethnicity, and Pandemic (HEAP) study, utilizing a stratified non-probabilistic sample that, however, matched the US population. Excluded were people who were not working before the pandemic and individuals for whom data on key variables were missing.	Single country	Personal,Job	USA
ID77	Michinov E, Ruiller C, Chedotel F, Dodeler V, Michinov N. Work-From-Home During COVID-19 Lockdown: When Employees' Well-Being and Creativity Depend on Their Psychological Profiles. FRONTIERS IN PSYCHOLOGY. 2022;13.	2022	The study had three primary goals: to examine the relationships between the intensity and familiarity with telework, employees' well-being, employees' creativity, and personality variables; to identify the psychological profile of employees at risk from social isolation during mandatory WFH; and to examine if distinct personality profiles affect employees' well-being and creativity during mandato…	The study's primary findings indicate that preference for solitude and certain personality traits related to the Big Five dimensions are stronger predictors of loneliness, stress, job satisfaction, work engagement, and creativity than demographic factors or the intensity of working from home; however, all significant correlations among the variables are small to moderately sized according to Cohe…	Quality of life	Own scale	Moderate	Yes	Cross-sectional	Quantitative	501-1000	Employees working from home during the COVID-19 pandemic were surveyed.	Single country	Personal,Job	France
ID78	Sacre H, Hajj A, Badro DA, Abou Selwan C, Haddad C, Aoun R, et al. The Combined Outcomes of the COVID-19 Pandemic and a Collapsing Economy on Mental Well-Being: A Cross-Sectional Study. PSYCHOLOGICAL REPORTS. 2022	2022	This study aimed to examine the outcomes of COVID-19 and the collapsing economy on the mental well-being (MWB) of the general Lebanese population.	Those who switched to work from home during or after the economic crisis and pandemic express lower mental well-being compared to individuals who observed no change.	Quality of life	Standardized scale	Weak	Yes	Cross-sectional	Quantitative	501-1000	The study involved the general Lebanese population, contacted through WhatsApp and snowball sampling.	Single country		Lebanon
ID79	Saura JR, Ribeiro-Soriano D, Saldana PZ. Exploring the challenges of remote work on Twitter users' sentiments: From digital technology development to a post-pandemic era. JOURNAL OF BUSINESS RESEARCH. 2022;142:242-54.	2022	The objectives of the study were to explore the challenges and opportunities of remote work facilitated by digital technologies and platforms, based on the analysis of user-generated content (UGC) on Twitter.	The study identifies six positive topics related to opportunities and five negative topics related to technology and digital platforms in the context of remote work, including improved work-life balance and engagement as positive aspects and virtual health and privacy concerns as negative aspects.	Quality of life	Own scale	Strong	Yes	Cross-sectional	Quantitative	>5000	The research focused on Twitter users, collecting user-generated content (UGC) from Twitter to gain insights into the main opportunities and challenges of teleworking during the COVID-19 era.	Multiple countires	Job	International: Worldwide
ID80	Stempel CR, Siestrup K. Suddenly Telework: Job Crafting as a Way to Promote Employee Well-Being? FRONTIERS IN PSYCHOLOGY. 2022;12.	2022	The aim of the study is to explore the job characteristics perceived as most critical in the sudden shift to telework during COVID-19 and how job crafting can be employed as a response to this situation to benefit employee well-being.	The study emphasizes the need for appropriate telework conditions and job crafting activities to promote occupational well-being, revealing that less overtime and a suitable work environment reduce emotional exhaustion and enhance work engagement, while inadequate work environments and lack of communication have adverse effects.	Mental health	Own scale	Moderate	Yes	Cross-sectional	Mixed-Methods	501-1000	The research involved employees working from home during the COVID-19 pandemic.	Single country	Relational,Job	Germany
ID81	Straus E, Uhlig L, Kuhnel J, Korunka C. Remote workers' well-being, perceived productivity, and engagement: which resources should HRM improve during COVID-19? A longitudinal diary study. INTERNATIONAL JOURNAL OF HUMAN RESOURCE MANAGEMENT. 2022	2022	Aims to investigate the most crucial resources for remote workers to manage the demanding work situation during the COVID-19 pandemic.	Remote workers' well-being, perceived productivity, and engagement decrease during the COVID-19 pandemic, but factors like job latitude, self-efficacy, and home equipment have positive associations with these outcomes, suggesting HR management should focus on enhancing these resources to mitigate the negative impacts of remote work.	Quality of life	Standardized scale	Moderate	Yes	Longitudinal	Quantitative	1001-5000	Remote workers were surveyed.	Single country	Relational,Job	Austria
ID82	Trogolo MA, Moretti LS, Medrano LA. A nationwide cross-sectional study of workers' mental health during the COVID-19 pandemic: Impact of changes in working conditions, financial hardships, psychological detachment from work and work-family interface. BMC PSYCHOLOGY. 2022;10(1).	2022	The study aimed to investigate the impact of various factors, such as changes in working conditions, financial hardships, psychological detachment from work, and work-family interface, on workers' mental health during the COVID-19 pandemic.	The COVID-19 pandemic significantly impacts the mental health of workers in Argentina, leading to high levels of burnout, depression, anxiety, and low life satisfaction, influenced by factors like increased workload, job insecurity, reduced social support, financial hardships, and the work-family interface.	Common mental disorder	Own scale	Strong	Yes	Cross-sectional	Quantitative	1001-5000	The study included workers aged between 18 and 65 who were employed before national lockdown policies in response to COVID-19.	Single country	Relational,Job	Argentina
ID83	Zhang SX, Wang YF, Rauch A, Wei F. Unprecedented disruption of lives and work: Health, distress and life satisfaction of working adults in China one month into the COVID-19 outbreak. PSYCHIATRY RESEARCH. 2020;288.	2020	Aimed to assess the impact of the COVID-19 outbreak on the health and well-being of working adults in China, including their mental and physical health, life disruptions, and exercise hours.	During the COVID-19 outbreak, participants reported lower levels of physical and mental health, increased distress, and decreased life satisfaction, with the severity of COVID-19 in their home city correlating with these negative outcomes; those who left home less frequently during restrictive measures had lower distress and higher life satisfaction.	Mental health	Own scale	Moderate	Yes	Cross-sectional	Quantitative	101-500	Participants included working adults in China who were not infected by COVID-19.	Single country	Job	China
ID84	Alok S, Kumar N, Banerjee S. Vigour and exhaustion for employees working from home: the mediating role of need for structure satisfaction. International Journal of Manpower. 2022 Nov 18(ahead-of-print).	2022	This study explores the satisfaction of the psychological need for structure or routines, alongside personal and job attributes.	Self-efficacy, IT assistance, and the need for structure boost work vigor, while self-efficacy and IT support reduce exhaustion, and the need for structure mediates the relationship between superior social support and exhaustion, emphasizing the role of these factors in employee well-being.	Mental health	Own scale	Weak	Not mentionned	Cross-sectional	Quantitative	501-1000	Telecommuting employees from IT companies in India were selected using purposive sampling and expanded through a snowballing technique.	Single country	Relational,Job	India
ID85	Adamovic M. How does employee cultural background influence the effects of telework on job stress? The roles of power distance, individualism, and beliefs about telework. International Journal of Information Management. 2022 Feb 1;62:102437.	2022	This study examines the moderating influence of employees' cultural backgrounds on the connection between telework and job stress, exploring whether telework can have positive or negative effects.	The influence of cultural background, particularly power distance and individualism, shapes employees' beliefs about the effectiveness of telework, with individuals from low power distance backgrounds associating telework with increased social isolation and job stress, highlighting the significance of cultural factors in the telework and job stress relationship.	Mental health	Own scale	Moderate	Not mentionned	Longitudinal	Quantitative	501-1000	Adults of various ages from a non-representative population participated.	Multiple countires	Relational	International: Worldwide
ID86	Lunde LK, Flovik L, Christensen JO, Johannessen HA, Finne LB, Jorgensen IL, et al. The relationship between telework from home and employee health: a systematic review (vol 22, 47, 2022). BMC PUBLIC HEALTH. 2022;22(1).	2022	The primary objective of this review was to evaluate the evidence on the relationship between telework and employee health.	Employees who telework from home generally experience less risk of developing health problems compared to those working from the office; they tend to have higher positive well-being and lower negative well-being on days when they telework; however, the impact of telework on happiness varies, and studies have reported different outcomes regarding its effects on stress and exhaustion, showing compl…	Not applicable	Not applicable	Strong	Not mentionned	Does not apply	Litterature or systematic review	Does not apply	This category does not apply.	This category does not apply.		This category does not apply.
ID87	Shiri R, Turunen J, Kausto J, Leino-Arjas P, Varje P, Vaananen A, et al. The Effect of Employee-Oriented Flexible Work on Mental Health: A Systematic Review. HEALTHCARE. 2022;10(5).	2022	The aim of this systematic review was to evaluate the effects of employee-oriented flexible work on mental health problems and associated disability.	A U-shaped or J-shaped association between the number of hours worked from home and depression is observed, with women working from home having a lower risk of depressive symptoms.	Not applicable	Not applicable	Strong	Not mentionned	Does not apply	Litterature or systematic review	Does not apply	This category does not apply.	This category does not apply.	Personal	This category does not apply.
ID88	Konradt U, Schmook R, Wilm A, Hertel G. Health circles for teleworkers: selective results on stress, strain and coping styles. HEALTH EDUCATION RESEARCH. 2000;15(3):327-38.	2000	Understanding the strategies for coping with the disadvantages and benefits of telework.	Inadequate technologies and mixed emotions regarding flexibility can increase work-family management challenges and prevent interruptions from colleagues and supervisors, but lead to external work-related interruptions, such as familial and personal matters.	Quality of life	Not applicable	Moderate	No	Longitudinal	Qualitative	10-100	Teleworkers from various branches and organizations participated.	Single country	Relational,Personal,Job	Germany
ID89	Montreuil S, Lippel K. Telework and occupational health: a Quebec empirical study and regulatory implications. SAFETY SCIENCE. 2003;41(4):339-58.	2003	This article addresses occupational health issues associated with home-based telework, drawing on a literature review, empirical research overview, and the results of six case studies conducted within Canadian-based organizations.	Isolation, reduced stress due to eliminated commutes and time wastage, improved work control, autonomy, and lowered interruptions and distractions, although insufficient technical support can heighten stress, are aspects of telework.	Mental health	Own scale	Weak	No	Cross-sectional	Mixed-Methods	10-100	Teleworkers from six organizations participated.	Single country	Relational,Job	Canada
ID90	Poulsen S, Ipsenb C. In times of change: How distance managers can ensure employees' wellbeing and organizational performance. SAFETY SCIENCE. 2017;100:37-45.	2017	This paper delves into the well-being of employees engaged in distance work and examines the practices of distance managers aimed at ensuring employee well-being and organizational performance.	Telework enhances well-being by offering autonomy and flexibility and fulfilling self-actualization needs but may lead to social isolation and poor physical working conditions; it also fosters strong customer expectations.	Quality of life	Not applicable	Moderate	No	Cross-sectional	Qualitative	10-100	Companies that met the following inclusion criteria were involved: (1) the companies should have inter-organizational arrangements with formal contracts, (2) the customers control the working conditions in which the employees work, and (3) the employees have limited access to their own managers due to distance (time and geography).	Single country	Relational,Job	Denmark
ID91	Tomczak MT, Mpofu E, Hutson N. Remote Work Support Needs of Employees with Autism Spectrum Disorder in Poland: Perspectives of Individuals with Autism and Their Coworkers. International Journal of Environmental Research and Public Health. 2022;19(17):10982.	2022	The aim is to propose methods for assessing workplace digital adaptation needs for individuals with autism and a framework for communicating these needs to employers.	Remote work reduces social interactions and the burden of social interaction, offering flexibility in work and schedule organization, cutting down on commuting, but it also limits access to valuable contacts and knowledge from colleagues, while posing challenges to work-life balance.	Quality of life	Not applicable	Strong	No	Cross-sectional	Qualitative	10-100	Employees with autism who were engaged in remote work participated.	Single country	Relational,Personal,Job	Poland
ID92	Bregenzer A, Jimenez P. Risk Factors and Leadership in a Digitalized Working World and Their Effects on Employees' Stress and Resources: Web-Based Questionnaire Study. JOURNAL OF MEDICAL INTERNET RESEARCH. 2021;23(3).	2021	First, the study investigates whether it can identify risk factors related to higher digitalization at the workplace and whether these factors negatively affect employee well-being. Second, it explores whether health-promoting leadership can mitigate the health-impairing effects of these risk factors.	Mobile work and inefficient technical support can increase stress, while distributed teams show similar relationships in terms of stress.	Mental health	Standardized scale	Strong	No	Cross-sectional	Quantitative	1001-5000	The online panel of a German marketing company focused exclusively on German speakers from Switzerland, Austria, and Germany.	Multiple countires	Job	International: European
ID93	Garcia-Gonzalez MA, Torrano F, Garcia-Gonzalez G. Analysis of Stress Factors for Female Professors at Online Universities. INTERNATIONAL JOURNAL OF ENVIRONMENTAL RESEARCH AND PUBLIC HEALTH. 2020;17(8).	2020	The aim of this paper is to analyze the primary stress factors experienced by female professors at online universities.	Ergonomic issues such as poor lighting and noise, as well as a lack of autonomy and increased isolation, are significant risk factors, with information and communication technology (ICT) contributing to emotional overload.	Quality of life	Not applicable	Weak	No	Cross-sectional	Qualitative	10-100	The study involved experts knowledgeable about organizational risks.	Single country	Relational,Job	Spain
ID94	Kuruzovich J, Paczkowski WP, Golden TD, Goodarzi S, Venkatesh V. Telecommuting and job outcomes: A moderated mediation model of system use, software quality, and social Exchange. INFORMATION & MANAGEMENT. 2021;58(3).	2021	This research explores the perspective of employees on telecommuting, focusing on how system use and software quality affect the job outcomes of telecommuters.	The use of telecommuting devices negatively affects communication with superiors and the organization, which in turn is positively related to job satisfaction, indicating that telecommuting poses a risk by reducing positive interactions and, subsequently, job satisfaction.	Quality of life	Own scale	Moderate	No	Cross-sectional	Quantitative	101-500	Participants were contacts of the Future of Work Institute, specifically employees who teleworked at least part of the week.	Not mentionned	Relational,Job	Not mentionned
ID95	Mache S, Servaty R, Harth V. Flexible work arrangements in open workspaces and relations to occupational stress, need for recovery and psychological detachment from work. JOURNAL OF OCCUPATIONAL MEDICINE AND TOXICOLOGY. 2020;15(1).	2020	The study aimed to analyze the effects of transitioning to open workspaces, including Activity-Based Working (ABW), on employees' working conditions and their levels of occupational stress, need for recovery, and psychological detachment from work.	The ability to decide where to work reduces work stress and the need for recovery; working remotely with colleagues exhibits a similar trend and contributes to reduced work stress when combined with autonomy.	Mental health	Standardized scale	Moderate	No	Longitudinal	Quantitative	10-100	The study involved employees working in activity-based working (ABW) with flexible open workspaces from a large technology company.	Single country	Job	Germany
ID96	Morganson VJ, Major DA, Oborn KL, Verive JM, Heelan MP. Comparing telework locations and traditional work arrangements Differences in work-life balance support, job satisfaction, and inclusion. JOURNAL OF MANAGERIAL PSYCHOLOGY. 2010;25(6):578-95.	2010	The paper aimed to examine differences in work-life balance (WLB) support, job satisfaction, and inclusion based on work location.	The location of work doesn't significantly impact well-being, except that working from the client's office is detrimental in terms of belonging to the company.	Quality of life	Own scale	Moderate	No	Cross-sectional	Quantitative	501-1000	The research involved workers in a section of a large company in the US specializing in engineering and technology research.	Single country	Job	USA
ID97	Anderson AJ, Kaplan SA, Vega RP. The impact of telework on emotional experience: When, and for whom, does telework improve daily affective well-being?. European Journal of Work and Organizational Psychology. 2015 Nov 2;24(6):882-97.	2015	The research is designed to test hypotheses about the relationship between teleworking and affective well-being, considering personal traits and characteristics.	Teleworking is associated with increased job-related positive affective well-being (PAWB) and decreased job-related negative affective well-being (NAWB), and the relationships are moderated by individual differences, indicating that telework has varying impacts on employee well-being depending on individual characteristics. Openness and connections outside the workplace accentuate de associations.	Mental health	Standardized scale	Weak	No	Cross-sectional	Quantitative	101-500	The study included employees from a large US government agency.	Single country	Relational,Personal	USA
ID98	Bloom N, Liang J, Roberts J, Ying ZJ. Does Working from Home Work? Evidence from a Chinese Experiment. QUARTERLY JOURNAL OF ECONOMICS. 2015;130(1):165-218.	2015	The objective of this study is to investigate whether working from home (WFH) enhances employee productivity and job satisfaction, focusing on a study conducted at Ctrip, a Chinese travel agency with 16,000 employees.	While working from home (WFH) has the potential to increase work satisfaction, life satisfaction, and positive attitudes while reducing exhaustion, negative attitudes, and improving productivity, it can also result in a reduction in promotions, particularly among high-performing individuals, emphasizing the trade-offs associated with WFH.	Quality of life	Standardized scale	Strong	No	Longitudinal	Quantitative	1001-5000	The study focused on employees of Ctrip, a Chinese travel agency with 16,000 employees, specifically examining call center employees who volunteered to work from home.	Single country		China
ID99	Brunelle E, Fortin JA. Distance Makes the Heart Grow Fonder: An Examination of Teleworkers' and Office Workers' Job Satisfaction Through the Lens of Self-Determination Theory. SAGE OPEN. 2021;11(1).	2021	Based on the self-determination theory, this research aims to comprehend the dynamics underlying the impact of teleworking on employees' job satisfaction.	Telework is linked to enhanced job satisfaction and all three basic psychological needs (autonomy, competence, and relatedness), with relatedness needs playing a more positive role in job satisfaction for teleworkers, underlining the importance of social connections for job satisfaction among remote employees.	Quality of life	Standardized scale	Moderate	No	Cross-sectional	Quantitative	101-500	The research encompassed a large Canadian information technology (IT) consulting firm.	Single country	Relational	Canada
ID100	Delanoeije J, Verbruggen M. Between-person and within-person effects of telework: a quasi-field experiment. EUROPEAN JOURNAL OF WORK AND ORGANIZATIONAL PSYCHOLOGY. 2020;29(6):795-808.	2020	This quasi-experimental study assesses the impact of telework on employees' stress, work-to-home conflict, work engagement, and job performance, considering both between-person and within-person variations.	Telecommuting reduces stress levels compared to pre-telework, with the first day of teleworking showing the most substantial stress reduction.	Mental health	Standardized scale	Weak	No	Longitudinal	Quantitative	10-100	A Belgian company that launched a telework initiative was involved.	Single country	Relational	Belgium
ID101	Fonner KL, Roloff ME. Why Teleworkers are More Satisfied with Their Jobs than are Office-Based Workers: When Less Contact is Beneficial. JOURNAL OF APPLIED COMMUNICATION RESEARCH. 2010;38(4):336-61.	2010	It seeks to reconcile conflicting claims about the advantages and disadvantages of telework, with the objective of understanding why telework positively impacts job satisfaction.	The findings demonstrate that employees who engage in high-intensity telework (89 individuals) exhibit higher job satisfaction compared to office-based workers (103 individuals) and derive notable advantages from their teleworking setup, with work-life conflict being the primary factor influencing their job satisfaction.	Quality of life	Own scale	Weak	no	Cross-sectional	Quantitative	101-500	Snowball sample of Alumni of a terminal Master’s in Communication program at a mid-sized university were participants.	Not mentionned	Job	Not mentionned
ID102	Golden TD, Veiga JF. The impact of extent of telecommuting on job satisfaction: Resolving inconsistent findings. JOURNAL OF MANAGEMENT. 2005;31(2):301-18.	2005	The study aims to observe whether there is a curvilinear association between the extent of telework and job satisfaction.	There's a curvilinear relationship between the extent of telecommuting and job satisfaction, with both too little and too much telecommuting being associated with lower job satisfaction, and moderate telecommuting intensity is likely optimal; the impact of task interdependence on job satisfaction is more pronounced at extensive levels of telecommuting, with high task interdependence causing a slo…	Quality of life	Standardized scale	Strong	No	Cross-sectional	Quantitative	101-500	The study included employees of a large high-tech telecommunication company.	Single country	Relational	USA
ID103	Golden TD. The role of relationships in understanding telecommuter satisfaction. JOURNAL OF ORGANIZATIONAL BEHAVIOR. 2006;27(3):319-40.	2006	It examines the role of relationships in mediating the connection between the extent of telecommuting and job satisfaction.	There's a curvilinear relationship between telecommuting and job satisfaction, with an optimal level of telecommuting in the middle, and family and team support showing reversed U-shaped relations with job satisfaction.	Quality of life	Standardized scale	Strong	No	Cross-sectional	Quantitative	101-500	The study encompassed employees of a large high-tech telecommunication company.	Single country	Relational,Job	USA
ID104	Heiden M, Widar L, Wiitavaara B, Boman E. Telework in academia: associations with health and well-being among staff. HIGHER EDUCATION. 2021;81(4):707-22.	2021	The study aimed to determine the associations between the frequency and amount of telework with perceived health, stress, recuperation, work-life balance, and intrinsic work motivation among teaching and research academics.	The frequency of telecommuting is linked to stress related to organization and conflicts, but not to overall stress and well-being.	Mental health	Standardized scale	Strong	No	Cross-sectional	Quantitative	101-500	Participants included junior lecturers, senior lecturers, and professors at Swedish public universities.	Single country		Sweden
ID105	Hoque K, Bacon N. Working from home and disabled people's employment outcomes. BRITISH JOURNAL OF INDUSTRIAL RELATIONS. 2022;60(1):32-56.	2022	It examined the likelihood and experiences of disabled individuals working from home.	Disabled individuals report poorer mental health and job satisfaction, but this effect is not significantly compounded by working from home, except in the dimension of life interference with work.	Mental health	Own scale	Strong	No	Cross-sectional	Quantitative	>5000	The study utilized British representative data from the Workplace Employment Relations Study (WERS), a nationally representative sample of companies with 5 or more employees in all industry sectors.	Single country	Personal	UK
ID106	Hornung S, Glaser J. HOME-BASED TELECOMMUTING AND QUALITY OF LIFE: FURTHER EVIDENCE ON AN EMPLOYEE-ORIENTED HUMAN RESOURCE PRACTICE. PSYCHOLOGICAL REPORTS. 2009;104(2):395-402.	2009	Understanding how telework intensity indirectly affects job satisfaction and quality of life through work autonomy and work-life conflict pathways.	The intensity of telecommuting is positively related to work autonomy, which in turn positively affects job satisfaction and quality of life; telecommuting intensity is negatively linked to work-family conflict, which negatively impacts job satisfaction and quality of life.	Quality of life	Standardized scale	Moderate	No	Cross-sectional	Quantitative	1001-5000	The study involved the German public administration.	Single country	Job	Germany
ID107	Kim J, Henly JR, Golden LM, Lambert SJ. Workplace Flexibility and Worker Well-Being by Gender. JOURNAL OF MARRIAGE AND FAMILY. 2020;82(3):892-910.	2020	The study assessed the associations between two forms of workplace flexibility, flexible schedules and remote work, and workers' well-being, with particular attention to reasons for working from home and gender differences.	Frequency of telework is positively related to job satisfaction, with higher frequency correlating with greater job satisfaction; however, compared to non-remote work, job stress increases for individuals teleworking once a week, suggesting that moderate telecommuting may be somewhat detrimental; finally, telework at different frequencies increases work-to-family conflict, with the highest peak o…	Quality of life	Own scale	Strong	No	Cross-sectional	Quantitative	>5000	The study involved a representative sample of the U.S. population over 18 years old.	Single country	Personal,Job	USA
ID108	Knardahl S, Christensen JO. Working at home and expectations of being available: effects on perceived work environment, turnover intentions, and health. SCANDINAVIAN JOURNAL OF WORK ENVIRONMENT & HEALTH. 2022;48(2):99-108.	2022	The aim was to determine whether both working from home and expectations of being available to the employer during one's spare time influence employees' perceptions of their work environment, well-being, health, organizational commitment, or intention to leave.	A reversed U-shaped relationship exists for sleep disturbance, with working 2-5 hours per week from home increasing sleep disturbances; the same pattern is observed for positive effects, with 2-5 and 5-15 hours of remote work associated with positive effects; work-home conflict shows a linear association with hours worked from home.	Mental health	Standardized scale	Strong	No	Cross-sectional	Quantitative	>5000	Participants were employees of private and public organizations.	Single country		Norway
ID109	Moore J. Homeworking and work-life balance: does it add to quality of life? EUROPEAN REVIEW OF APPLIED PSYCHOLOGY-REVUE EUROPEENNE DE PSYCHOLOGIE APPLIQUEE. 2006;56(1):5-13.	2006	The study aimed to explore the experience of homeworking and identify factors contributing to a better work-life balance, sense of well-being, and quality of life.	Homeworking experiences vary significantly, with primary caregivers finding it more challenging to balance home and work responsibilities, especially when caring for young children; stress levels among homeworkers are not consistently higher than those in the office, but they do experience stress related to blurred work-life boundaries and reduced social interaction, and they adopt various strate…	Mental health	Own scale	Strong	No	Cross-sectional	Mixed-Methods	101-500	The study focused on homeworkers in the North of England and Wales who worked from home for at least 20 hours a week for at least a year.	Multiple countires	Relational,Job	UK
ID110	Neirotti P, Raguseo E, Gastaldi L. Designing flexible work practices for job satisfaction: the relation between job characteristics and work disaggregation in different types of work arrangements. NEW TECHNOLOGY WORK AND EMPLOYMENT. 2019;34(2):116-38.	2019	The study explored how job characteristics reflecting the use of information and communication technology to support the spatial disaggregation of business processes influence the relationship between the two types of flexible work practices and job satisfaction.	The extent of telework doesn't have a significant effect on job satisfaction, but when coupled with standardized and modular work processes, it boosts job satisfaction; the functionality of IT devices at home reduces stress, while the availability of telework agreements prior to the pandemic and the presence of a telework-friendly policy contribute to reduced stress and increased job satisfaction.	Quality of life	Own scale	Strong	No	Cross-sectional	Quantitative	501-1000	A random sample of full-time workers from medium-sized and large firms in the service and manufacturing industries was included, covering white-collar workers, middle managers, and technical specialists.	Not mentionned	Job	Not mentionned
ID111	Nijp HH, Beckers DGJ, van de Voorde K, Geurts SAE, Kompier MAJ. Effects of new ways of working on work hours and work location, health and job-related outcomes. CHRONOBIOLOGY INTERNATIONAL. 2016;33(6):604-18.	2016	The study's objectives included enhancing organizational efficiency through cost reduction, improving productivity, and increasing employee and customer satisfaction with work while understanding the impact of new ways of working (NWW) on employee job satisfaction, work-life balance, stress reduction, sickness absence, and performance.	The implementation of New Ways of Working (NWW) results in a reduction in work hours, increased telecommuting, improved employee health, and a more balanced work-nonwork relationship, but it doesn't significantly change stress or fatigue levels, as the baseline stress levels are already relatively low.	Mental health	Own scale	Moderate	No	Longitudinal	Quantitative	1001-5000	Participants came from a large Dutch financial and insurance company.	Single country	Job	Netherland
ID112	Perry SJ, Rubino C, Hunter EM. Stress in remote work: two studies testing the Demand-Control-Person model. EUROPEAN JOURNAL OF WORK AND ORGANIZATIONAL PSYCHOLOGY. 2018;27(5):577-93.	2018	The paper explores the relationship between remote work and stress using the Demand-Control-Person model, specifically examining how both personal and job factors influence employee well-being in remote work settings.	Remote work is positively correlated with need satisfaction, which, in turn, relates to lower exhaustion, disengagement, and dissatisfaction, especially for employees with emotional stability and autonomy, but less so for those with high perceived organizational support.	Quality of life	Own scale	Moderate	No	Longitudinal	Quantitative	101-500	The research included employees.	Single country	Job	USA
ID113	Qiu F, Dauth T. Virtual work intensity, job satisfaction, and the mediating role of work-family balance: A study of employees in Germany and China. GERMAN JOURNAL OF HUMAN RESOURCE MANAGEMENT-ZEITSCHRIFT FUR PERSONALFORSCHUNG. 2022;36(1):77-110.	2022	The study investigates the relationship between virtual work intensity, work-family balance, and job satisfaction through a mediator model.	The relationship between virtual work intensity and job satisfaction follows an inverted U-shaped pattern, mediated by work-family balance, which attenuates the curve; this pattern is consistent across different subsamples.	Quality of life	Own scale	Moderate	No	Cross-sectional	Quantitative	101-500	The population for this study was not clearly defined but included participants from China and Germany with no specific target population mentioned.	Multiple countires	Job	International: Worldwide
ID114	Sardeshmukh SR, Sharma D, Golden TD. Impact of telework on exhaustion and job engagement: a job demands and job resources model. NEW TECHNOLOGY WORK AND EMPLOYMENT. 2012;27(3):193-207.	2012	The paper explores the effects of job demands and resources to understand the processes through which telework affects the exhaustion and engagement of teleworkers.	The extent of telecommuting is linked to reduced exhaustion, with indirect mechanisms revealing that less time pressure and role conflict contribute to this reduction, while increased autonomy plays a protective role; however, it also increases role ambiguity and decreases feedback and social support, potentially raising exhaustion levels.	Quality of life	Own scale	Moderate	No	Cross-sectional	Quantitative	101-500	Data for this study were obtained from a large supply chain management company based in the Midwestern United States.	Single country	Relational,Job	USA
ID115	Shepherd-Banigan M, Bell JF, Basu A, Booth-LaForce C, Harris JR. Workplace Stress and Working from Home Influence Depressive Symptoms Among Employed Women with Young Children. INTERNATIONAL JOURNAL OF BEHAVIORAL MEDICINE. 2016;23(1):102-11.	2016	The objectives of the study were to examine the impact of workplace attributes, including schedule flexibility, supervisor support, and job control, on changes in depressive symptoms among employed women with young children. The study also aimed to investigate whether working from home moderated the relationship between workplace attributes and changes in depressive symptoms.	Working from home and work-related stress predict changes in depressive symptoms among mothers between 6 and 24 months post-childbirth, indicating that workplace policies like remote work can positively impact the mental health of employed mothers with young children.	Common mental disorder	Own scale	Strong	No	Longitudinal	Quantitative	501-1000	The study targeted women who returned to work within six months after childbirth and had young children between 6 and 24 months of age.	Single country	Job	USA
ID116	Troup C, Rose J. Working from home: do formal or informal telework arrangements provide better work–family outcomes? Community, Work & Family. 2012;15(4):471-86.	2012	In this paper, the authors examine how both formal and informal telework arrangements impact public sector employees' job satisfaction, time spent on childcare, and satisfaction with the distribution of childcare tasks.	Engaging in both informal and formal telework predicts higher job satisfaction, but when considering gender interactions, only formal work arrangements remain significantly positive.	Quality of life	Own scale	Moderate	No	Cross-sectional	Quantitative	501-1000	The participants were employees from the public service in Queensland, Australia, who had access to telework arrangements. It was limited to employees in couples with children.	Single country	Personal,Job	Australia
ID117	Vega RP, Anderson AJ, Kaplan SA. A Within-Person Examination of the Effects of Telework. JOURNAL OF BUSINESS AND PSYCHOLOGY. 2015;30(2):313-23.	2015	The aim of the study was to examine telework using a within-person research methodology and broaden the typical outcomes investigated regarding telework.	Working from home generally leads to higher job satisfaction, improved self-rated job performance, and better performance in creative problem-solving tasks; however, the daily benefits of telework may not be consistent across all aspects of job performance, as self-rated creativity remains unaffected by work location.	Mental health	Own scale	Moderate	No	Longitudinal	Qualitative	101-500	Participants included employees, both supervisors and non-supervisors.	Single country		USA
ID118	Vesala H, Tuomivaara S. Slowing work down by teleworking periodically in rural settings? PERSONNEL REVIEW. 2015;44(4):511-28.	2015	The purpose of this paper is to examine whether the experienced well-being of 46 knowledge workers underwent changes during and after a retreat-type telework period in a rural archipelago environment.	During experiments, telework led to lower levels of mental exhaustion, interruptions, time pressure, and negative work-related feelings, resulting in reduced stress, while work satisfaction increased.	Mental health	Own scale	Weak	No	Longitudinal	Quantitative	10-100	Knowledge workers who participated in experiments in Finland were studied.	Single country		Finland
ID119	Virick M, DaSilva N, Arrington K. Moderators of the curvilinear relation between extent of telecommuting and job and life satisfaction: The role of performance outcome orientation and worker type. HUMAN RELATIONS. 2010;63(1):137-54.	2010	The objectives of the study are to examine the relationship between the extent of telecommuting and job and life satisfaction, identify the role of performance outcome orientation and worker type as moderators of this relationship, and explore the curvilinear relationship between the extent of telecommuting and job satisfaction.	A curvilinear relationship exists between the extent of telecommuting and life satisfaction, with moderate telecommuting linked to the highest life satisfaction; very high levels of telecommuting can lead to social isolation and decreased overall life satisfaction, while low levels may not provide the benefits of autonomy and work-life balance.	Quality of life	Own scale	Weak	No	Cross-sectional	Quantitative	10-100	The study population consisted of 85 telecommuters who were part of a larger survey of 575 exempt employees in a global telecommunications organization in the US.	Single country	Relational,Job	USA
ID120	Vittersø J, Akselsen S, Evjemo B, Julsrud TE, Yttri B, Bergvik S. Impacts of Home-Based Telework on Quality of Life for Employees and Their Partners. Quantitative and Qualitative Results From a European Survey. Journal of Happiness Studies. 2003;4(2):201-33.	2003	Understanding the effect of telework on the quality of life of workers and their partners.	Working from home affects both the teleworker and their partner, impacting their satisfaction. Working from home full-time increases the sense of belonging for teleworkers but reduces their partners' satisfaction.	Quality of life	Own scale	Moderate	No	Cross-sectional	Mixed-Methods	101-500	The research included workers in Portugal, the UK, Iceland, and Norway, recruited through convenience sampling from various companies, including those in the computer (hardware and software) sector, telecom sector, insurance sector, finance sector, consultancy sector, and seismic/oil sector.	Multiple countires	Relational	International: European
ID121	Wohrmann AM, Ebner C. Understanding the bright side and the dark side of telework: An empirical analysis of working conditions and psychosomatic health complaints. NEW TECHNOLOGY WORK AND EMPLOYMENT. 2021;36(3):348-70.	2021	Aim to investigate the relationship between telework and employees' working conditions and psychosomatic health complaints, as well as the mediating role of job demands and resources in this relationship.	Telework is associated with increased control over working hours, job autonomy, and better social relations with coworkers but reduced exposure to workplace hazards, psychosomatic health complaints, and mental health problems; however, the prevalence of telework in Germany is relatively low.	Mental health	Own scale	Moderate	No	Cross-sectional	Quantitative	>5000	The participants were employees in Germany who worked at least 10 hours per week in a paid job.	Single country	Relational	Germany
ID122	Bailey DE, Kurland NB. A review of telework research: Findings, new directions, and lessons for the study of modern work. Journal of Organizational Behavior: The International Journal of Industrial, Occupational and Organizational Psychology and Behavior. 2002 Jun;23(4):383-400.	2002	The research seeks answers to three key questions: who engages in telework, why they choose to do so, and what are the consequences of teleworking.	There is limited clear evidence to support the commonly asserted claims that telework enhances job satisfaction and productivity.	Not applicable	Not applicable	Strong	No	Does not apply	Litterature or systematic review	Does not apply	This category does not apply.	This category does not apply.		This category does not apply.
ID123	Beckel JL, Fisher GG. Telework and worker health and well-being: A review and recommendations for research and practice. International Journal of Environmental Research and Public Health. 2022 Mar 24;19(7):3879.	2022	The purpose of this article is to critically evaluate existing research on telework and its impact on worker health and well-being.	The study explores antecedents, mediators, and various well-being outcomes related to telework.	Not applicable	Not applicable	Strong	No	Does not apply	Litterature or systematic review	Does not apply	This category does not apply.	This category does not apply.	Relational,Job	This category does not apply.
ID124	Charalampous M, Grant CA, Tramontano C, Michailidis E. Systematically reviewing remote e-workers' well-being at work: a multidimensional approach. EUROPEAN JOURNAL OF WORK AND ORGANIZATIONAL PSYCHOLOGY. 2019;28(1):51-73.	2019	It conducts a systematic review of the relationships between remote work and well-being.	Employees working remotely tend to exhibit more negative emotions compared to those working in a non-remote setting.	Not applicable	Not applicable	Moderate	No	Does not apply	Litterature or systematic review	Does not apply	This category does not apply.	This category does not apply.	Relational,Personal,Job	This category does not apply.
ID125	Ferrara B, Pansini M, De Vincenzi C, Buonomo I, Benevene P. Investigating the Role of Remote Working on Employees' Performance and Well-Being: An Evidence-Based Systematic Review. INTERNATIONAL JOURNAL OF ENVIRONMENTAL RESEARCH AND PUBLIC HEALTH. 2022;19(19).	2022	This comprehensive review consistently aims to depict the role of remote work in employees' well-being and performance.	Remote working significantly influences employees' self-perception, their workplace perception, and contributes to their physical and mental health, particularly concerning work-life balance.	Not applicable	Not applicable	Strong	no	Does not apply	Litterature or systematic review	Does not apply	This category does not apply.	This category does not apply.	Job	This category does not apply.
ID126	Furuya Y, Nakazawa S, Fukai K, Tatemichi M. Health impacts with telework on workers: A scoping review before the COVID-19 pandemic. FRONTIERS IN PUBLIC HEALTH. 2022;10.	2022	Therefore, this scoping review provided a comprehensive overview of these impacts based on studies conducted before the COVID-19 pandemic.	Telework had a contrasting effect, reducing stress in men but increasing it in women; happiness records yielded mixed results, with some showing teleworkers were happier than non-teleworkers and one indicating no direct link between telework and happiness.	Not applicable	Not applicable	Moderate	no	Does not apply	Litterature or systematic review	Does not apply	This category does not apply.	This category does not apply.	Personal,Job	This category does not apply.
ID127	Gajendran RS, Harrison DA. The good, the bad, and the unknown about telecommuting: Meta-analysis of psychological mediators and individual consequences. JOURNAL OF APPLIED PSYCHOLOGY. 2007;92(6):1524-41.	2007	This meta-analysis focuses on the psychological mediators between telework and well-being.	Telecommuting is linked to increased autonomy, reduced work-life conflicts, and improved employee-manager relations, which, in turn, enhances job satisfaction.	Not applicable	Not applicable	Weak	No	Does not apply	Litterature or systematic review	Does not apply	This category does not apply.	This category does not apply.	Relational,Personal,Job	This category does not apply.
ID128	Kroll C, Doebler P, Nuesch S. Meta-analytic evidence of the effectiveness of stress management at work. EUROPEAN JOURNAL OF WORK AND ORGANIZATIONAL PSYCHOLOGY. 2017;26(5):677-93.	2017	This paper presents meta-analytic evidence regarding the impact of two forms of flexible work arrangements (flexitime and telecommuting) and three forms of self-management training on employees' psychological health, job satisfaction, job performance, and absenteeism.	Telecommuting is positively linked to mental well-being, but it does not have a direct relationship with job satisfaction.	Not applicable	Not applicable	Strong	No	Does not apply	Litterature or systematic review	Does not apply	This category does not apply.	This category does not apply.		This category does not apply.
ID129	Oakman J, Kinsman N, Stuckey R, Graham M, Weale V. A rapid review of mental and physical health effects of working at home: how do we optimise health? BMC PUBLIC HEALTH. 2020;20(1).	2020	The study aims to investigate the impact of remote work on the physical and mental health of white-collar and professional employees.	The review highlights the dual impact of working from home, noting benefits such as reduced commute times and increased flexibility but also challenges like social isolation, work-life imbalance, and musculoskeletal issues; it emphasizes the need for more research to fully comprehend the health effects of remote work and offers recommendations for optimizing remote work environments.	Not applicable	Not applicable	Strong	No	Does not apply	Litterature or systematic review	Does not apply	This category does not apply.	This category does not apply.	Relational,Job	This category does not apply.
ID130	Bae KB, Kim D. The impact of decoupling of telework on job satisfaction in US federal agencies: Does gender matter?. The American Review of Public Administration. 2016 May;46(3):356-71.	2016	Focus on the effects of decoupling from telework on job satisfaction.	Both organizational adoption and employee participation in telework are positively associated with job satisfaction, but job satisfaction levels vary by gender, with female employees showing lower satisfaction when they cannot use a telework program, while male employees exhibit lower satisfaction when there is no telework program available.	Quality of life	Own scale	Strong	No	Cross-sectional	Quantitative	>5000	The research included federal employees.	Single country	Personal	USA
ID131	Kaduk A, Genadek K, Kelly EL, Moen P. Involuntary vs. voluntary flexible work: insights for scholars and stakeholders. Community, Work & Family. 2019;22(4):412-42.	2019	Advancing the understanding of voluntariness in flexible work practices and its relation to various remote work factors.	After controlling for various individual and contextual variables, none of the variables related to working remotely were found to have an association with either voluntary or involuntary remote work. However, voluntarinness is positevely related to job satisfaction and unvoluntarinness is negatively related.	Mental health	Own scale	Strong	No	Cross-sectional	Quantitative	501-1000	Information technology employees from a large U.S. company were surveyed.	Single country	Personal	USA
ID132	Li LZ, Wang SH. Do work-family initiatives improve employee mental health? Longitudinal evidence from a nationally representative cohort. JOURNAL OF AFFECTIVE DISORDERS. 2022;297:407-14.	2022	The article aimed to address four main questions: whether the widespread adoption of work-family initiatives improves the mental health of the national workforce, whether the potential benefits differ between initiatives offering employees autonomy over job quality or job quantity, whether the effects are contingent on employees' perceived availability or actual usage of the initiatives, and whet…	Telework increases job satisfaction for both men and women, and having access to a telework policy without utilizing it is also beneficial, showing similar effects.	Mental health	Standardized scale	Strong	No	Longitudinal	Quantitative	>5000	The survey targeted employed adults aged 18-65 in the UK, specifically from the United Kingdom Household Longitudinal Study (UKHLS).	Single country		UK
